# Supplementary material for: Deciphering the Causes of IbfA-Mediated Abortive Infection in the P22-like Phage UAB_Phi20
Source: Int J Mol Sci. 2025 May 20;26(10):4918. doi: 10.3390/ijms26104918 (PMC12111858; doi:10.3390/ijms26104918)
Supplement: Supplementary file 1 [file ijms-26-04918-s001.zip]

Archive with 1 entries (1 files):
- ijms-3615317-supplementary.pdf
